# Supplementary material for: Phenylboronic Acid and Amino Bifunctional Modified Adsorbent for Quickly Separating Phenolic Acids from Crude Extract of Clerodendranthus spicatus and Evaluation of Their Antioxidant and Hypoglycemic Activities
Source: Molecules. 2023 Nov 11;28(22):7539. doi: 10.3390/molecules28227539 (PMC10673389; doi:10.3390/molecules28227539)
Supplement: Supplementary file 1 [file molecules-28-07539-s001.zip]

Archive with 1 entries (1 files):
- molecules-2682867-supplementary.pdf
